# Supplementary material for: Digital droplet PCR analysis of organoids generated from mouse mammary tumors demonstrates proof-of-concept capture of tumor heterogeneity
Source: Front Cell Dev Biol. 2024 May 15;12:1358583. doi: 10.3389/fcell.2024.1358583 (PMC11140600; doi:10.3389/fcell.2024.1358583)
Supplement: Supplementary file 2 [file Table1.XLSX]

## Sheet: Sheet1
Gene	Cytoband	(A) Metastasis	(B) Primary	Log2 Ratio	p-Value	q-Value	Enriched in
ADGRA2	8p11.23	21 (12.35%)	11 (0.56%)	4.47	1.5e-16	4.31e-15	(A) Metastasis
FGF19	11q13.3	381 (20.83%)	378 (13.40%)	0.64	2.16e-11	4.1e-10	(A) Metastasis
FGF4	11q13.3	364 (20.31%)	364 (13.00%)	0.64	3.66e-11	6.76e-10	(A) Metastasis
CCND1	11q13.3	465 (20.39%)	526 (14.15%)	0.53	2.44e-10	3.99e-09	(A) Metastasis
FGF3	11q13.3	358 (19.57%)	362 (12.84%)	0.61	5.11e-10	7.99e-09	(A) Metastasis
MDM4	1q32.1	82 (3.59%)	51 (1.37%)	1.39	2.08e-08	2.77e-07	(A) Metastasis
IKBKE	1q32.1	70 (3.91%)	42 (1.50%)	1.38	3.13e-07	4.03e-06	(A) Metastasis
ESR1	6q25.1-q25.2	49 (2.15%)	25 (0.67%)	1.68	7.21e-07	8.95e-06	(A) Metastasis
YES1	18p11.32	22 (1.38%)	4 (0.15%)	3.19	1.04e-06	1.27e-05	(A) Metastasis
ELOC	8q21.11	85 (4.82%)	66 (2.24%)	1.11	1.31e-06	1.52e-05	(A) Metastasis
RAD21	8q24.11	182 (9.66%)	210 (6.11%)	0.66	1.99e-06	2.28e-05	(A) Metastasis
IL10	1q32.1	56 (3.50%)	35 (1.32%)	1.41	2.41e-06	2.6e-05	(A) Metastasis
FGFR1	8p11.23	322 (14.12%)	381 (10.25%)	0.46	4.45e-06	4.71e-05	(A) Metastasis
SRC	20q11.23	36 (1.87%)	18 (0.55%)	1.77	8.03e-06	8.26e-05	(A) Metastasis
PAK1	11q13.5-q14.1	159 (9.95%)	169 (6.36%)	0.64	1.77e-05	0.000172	(A) Metastasis
NBN	8q21.3	114 (5.00%)	109 (2.94%)	0.77	3.6e-05	0.000341	(A) Metastasis
FH	1q43	33 (1.50%)	18 (0.49%)	1.61	7.19e-05	0.000647	(A) Metastasis
RTEL1	20q13.33	66 (7.15%)	84 (3.84%)	0.9	9.6e-05	0.000843	(A) Metastasis
AKT3	1q43-q44	34 (1.49%)	19 (0.51%)	1.54	9.72e-05	0.000843	(A) Metastasis
TOP1	20q12	30 (1.66%)	15 (0.54%)	1.63	0.000163	0.00132	(A) Metastasis
H3F3A	1q42.12	23 (1.12%)	11 (0.31%)	1.86	0.000225	0.0018	(A) Metastasis
RECQL4	8q24.3	149 (7.30%)	174 (5.00%)	0.54	0.000326	0.00247	(A) Metastasis
MYC	8q24.21	284 (12.45%)	359 (9.66%)	0.37	0.000433	0.00325	(A) Metastasis
ELF3	1q32.1	48 (5.20%)	61 (2.79%)	0.9	0.000847	0.0061	(A) Metastasis
NSD3	8p11.23	154 (11.86%)	227 (8.63%)	0.46	0.000907	0.00646	(A) Metastasis
PRDM1	6q21	59 (2.63%)	55 (1.49%)	0.82	0.00149	0.0105	(A) Metastasis
PRDM14	8q13.3	43 (4.66%)	55 (2.51%)	0.89	0.0017	0.0116	(A) Metastasis
GNAS	20q13.32	124 (5.44%)	141 (3.79%)	0.52	0.00177	0.0119	(A) Metastasis
CDC73	1q31.2	29 (1.29%)	20 (0.54%)	1.26	0.00183	0.0122	(A) Metastasis
HIST3H3	1q42.13	20 (1.42%)	12 (0.48%)	1.58	0.00186	0.0123	(A) Metastasis
LYN	8q12.1	40 (3.72%)	45 (1.96%)	0.93	0.0022	0.0144	(A) Metastasis
RPS6KB2	11q13.2	80 (5.01%)	85 (3.20%)	0.65	0.00227	0.0147	(A) Metastasis
SMYD3	1q44	15 (1.63%)	11 (0.50%)	1.69	0.0026	0.0167	(A) Metastasis
COP1	1q25.1-q25.2	12 (0.71%)	5 (0.16%)	2.15	0.00311	0.0198	(A) Metastasis
SOX17	8q11.23	46 (2.88%)	42 (1.58%)	0.86	0.00319	0.0202	(A) Metastasis
ICOSLG	21q22.3	22 (1.38%)	14 (0.53%)	1.39	0.00339	0.0212	(A) Metastasis
PTPRT	20q12-q13.11	20 (1.25%)	12 (0.45%)	1.47	0.00356	0.0217	(A) Metastasis
FGFR4	5q35.2	16 (0.70%)	8 (0.22%)	1.71	0.00412	0.0249	(A) Metastasis
HIST2H3C	1q21.2	44 (3.12%)	45 (1.78%)	0.81	0.00536	0.0319	(A) Metastasis
PARP1	1q42.12	23 (1.28%)	15 (0.54%)	1.26	0.00585	0.0342	(A) Metastasis
IFNGR1	6q23.3	16 (1.00%)	9 (0.34%)	1.56	0.00647	0.0376	(A) Metastasis
PREX2	8q13.2	47 (4.48%)	62 (2.72%)	0.72	0.00654	0.0377	(A) Metastasis
FYN	6q21	15 (1.06%)	9 (0.36%)	1.58	0.00692	0.0395	(A) Metastasis
ZNF217	20q13.2	37 (5.73%)	33 (3.17%)	0.85	0.00809	0.0431	(A) Metastasis
HIST2H3D	1q21.2	35 (2.85%)	36 (1.57%)	0.85	0.00852	0.0451	(A) Metastasis
NSD1	5q35.3	14 (0.66%)	7 (0.22%)	1.6	0.0116	0.0605	(A) Metastasis
EPHA7	6q16.1	9 (0.55%)	4 (0.13%)	2.09	0.0116	0.0605	(A) Metastasis
TNFAIP3	6q23.3	24 (1.07%)	19 (0.51%)	1.06	0.0119	0.0618	(A) Metastasis
FGFR3	4p16.3	13 (0.57%)	7 (0.19%)	1.6	0.0131	0.0664	(A) Metastasis
AGO2	8q24.3	75 (8.13%)	129 (5.90%)	0.46	0.0145	0.0727	(A) Metastasis
DDR2	1q23.3	40 (1.75%)	39 (1.05%)	0.74	0.0145	0.0727	(A) Metastasis
NSD2	4p16.3	5 (0.38%)	1 (0.04%)	3.34	0.0171	0.0831	(A) Metastasis
LATS1	6q25.1	9 (0.56%)	4 (0.15%)	1.9	0.0206	0.0966	(A) Metastasis
GATA1	Xp11.23	7 (0.40%)	2 (0.07%)	2.46	0.021	0.0974	(A) Metastasis
NFKBIA	14q13.2	27 (1.31%)	26 (0.73%)	0.85	0.0222	0.102	(A) Metastasis
MCL1	1q21.2	95 (4.24%)	118 (3.19%)	0.41	0.0224	0.102	(A) Metastasis
AXIN1	16p13.3	17 (0.97%)	12 (0.43%)	1.16	0.0235	0.106	(A) Metastasis
SDHC	1q23.3	45 (2.05%)	49 (1.34%)	0.61	0.0252	0.113	(A) Metastasis
MYCL	1p34.2	18 (0.79%)	14 (0.38%)	1.07	0.0273	0.121	(A) Metastasis
GRIN2A	16p13.2	12 (0.68%)	7 (0.25%)	1.43	0.0276	0.122	(A) Metastasis
PIK3C2B	1q32.1	15 (2.49%)	11 (1.10%)	1.18	0.028	0.123	(A) Metastasis
MAPKAP1	9q33.3	10 (1.08%)	9 (0.41%)	1.4	0.0298	0.128	(A) Metastasis
NOTCH2	1p12	45 (1.97%)	49 (1.32%)	0.58	0.0314	0.134	(A) Metastasis
NPM1	5q35.1	5 (0.22%)	1 (0.03%)	3.04	0.0315	0.134	(A) Metastasis
ERCC2	19q13.32	15 (0.67%)	11 (0.30%)	1.16	0.0318	0.135	(A) Metastasis
SESN1	6q21	13 (1.41%)	14 (0.64%)	1.14	0.0323	0.135	(A) Metastasis
PIM1	6p21.2	7 (0.34%)	3 (0.08%)	2.01	0.0341	0.142	(A) Metastasis
CREBBP	16p13.3	13 (0.57%)	9 (0.24%)	1.24	0.0362	0.15	(A) Metastasis
CIITA	16p13.13	3 (0.67%)	0 (0.00%)	>10	0.0374	0.154	(A) Metastasis
EIF1AX	Xp22.12	7 (0.44%)	3 (0.11%)	1.96	0.0386	0.157	(A) Metastasis
AR	Xq12	11 (0.48%)	7 (0.19%)	1.36	0.0396	0.16	(A) Metastasis
FGFR2	10q26.13	47 (2.06%)	53 (1.43%)	0.53	0.0403	0.161	(A) Metastasis
PTK2	8q24.3	5 (5.05%)	7 (1.48%)	1.77	0.0406	0.161	(A) Metastasis
RRAGC	1p34.3	10 (1.08%)	10 (0.46%)	1.25	0.0441	0.174	(A) Metastasis
INPP4B	4q31.21	7 (0.40%)	3 (0.11%)	1.88	0.0459	0.178	(A) Metastasis
JAK2	9p24.1	23 (1.01%)	22 (0.59%)	0.77	0.0498	0.191	(A) Metastasis
PRKN	6q26	3 (0.14%)	0 (0.00%)	>10	0.0529	0.201	(A) Metastasis
ERCC4	16p13.12	12 (0.55%)	9 (0.25%)	1.15	0.0537	0.203	(A) Metastasis
TSC1	9q34.13	3 (0.13%)	0 (0.00%)	>10	0.0549	0.205	(A) Metastasis
MPL	1p34.2	17 (0.76%)	15 (0.41%)	0.9	0.055	0.205	(A) Metastasis
AURKA	20q13.2	94 (4.19%)	124 (3.35%)	0.32	0.0566	0.21	(A) Metastasis
DCUN1D1	3q26.33	11 (0.69%)	8 (0.30%)	1.19	0.0573	0.212	(A) Metastasis
MYCN	2p24.3	12 (0.53%)	9 (0.24%)	1.12	0.0586	0.215	(A) Metastasis
RICTOR	5p13.1	11 (0.50%)	7 (0.22%)	1.23	0.0593	0.217	(A) Metastasis
RAD51B	14q24.1	3 (0.16%)	0 (0.00%)	>10	0.061	0.222	(A) Metastasis
CCN6	6q21	5 (2.94%)	0 (0.00%)	>10	0.062	0.224	(A) Metastasis
PALB2	16p12.2	11 (0.48%)	8 (0.22%)	1.16	0.0625	0.225	(A) Metastasis
IKZF1	7p12.2	9 (0.40%)	6 (0.16%)	1.31	0.0673	0.238	(A) Metastasis
WWTR1	3q25.1	8 (0.87%)	8 (0.37%)	1.25	0.0696	0.243	(A) Metastasis
INHBA	7p14.1	7 (0.44%)	4 (0.15%)	1.55	0.0701	0.244	(A) Metastasis
RIT1	1q22	34 (1.73%)	37 (1.19%)	0.54	0.0726	0.251	(A) Metastasis
DIS3	13q21.33	5 (0.22%)	2 (0.05%)	2.04	0.0764	0.262	(A) Metastasis
PPP6C	9q33.3	9 (0.64%)	7 (0.28%)	1.2	0.0767	0.262	(A) Metastasis
NKX2-1	14q13.3	20 (0.89%)	20 (0.54%)	0.72	0.0767	0.262	(A) Metastasis
PDCD1LG2	9p24.1	15 (0.98%)	18 (0.56%)	0.8	0.079	0.268	(A) Metastasis
DROSHA	5p13.3	3 (0.33%)	1 (0.05%)	2.83	0.0811	0.272	(A) Metastasis
RAC2	22q13.1	3 (0.33%)	1 (0.05%)	2.83	0.0811	0.272	(A) Metastasis
FUBP1	1p31.1	6 (0.34%)	3 (0.11%)	1.66	0.0861	0.282	(A) Metastasis
PPM1D	17q23.2	135 (7.66%)	194 (6.58%)	0.22	0.0891	0.288	(A) Metastasis
KIT	4q12	15 (0.66%)	14 (0.38%)	0.8	0.0927	0.296	(A) Metastasis
RSPO3	6q22.33	3 (0.85%)	0 (0.00%)	>10	0.0929	0.296	(A) Metastasis
CD274	9p24.1	20 (0.91%)	21 (0.57%)	0.66	0.0934	0.296	(A) Metastasis
NTRK1	1q23.1	27 (1.18%)	30 (0.81%)	0.55	0.0936	0.296	(A) Metastasis
RPTOR	17q25.3	29 (1.35%)	30 (0.93%)	0.54	0.094	0.296	(A) Metastasis
U2AF1	21q22.3	14 (0.63%)	13 (0.35%)	0.82	0.0967	0.303	(A) Metastasis
MAPK3	16p11.2	13 (0.92%)	13 (0.52%)	0.84	0.0975	0.304	(A) Metastasis
CD79B	17q23.3	103 (4.60%)	143 (3.88%)	0.25	0.101	0.311	(A) Metastasis
KMT2B	19q13.12	14 (1.52%)	20 (0.91%)	0.73	0.101	0.311	(A) Metastasis
AKT2	19q13.2	35 (1.54%)	64 (1.15%)	0.41	0.103	0.316	(A) Metastasis
MDM2	12q15	89 (3.90%)	121 (3.25%)	0.26	0.106	0.32	(A) Metastasis
TSC2	16p13.3	13 (0.57%)	12 (0.32%)	0.82	0.109	0.326	(A) Metastasis
PIK3R2	19p13.11	15 (0.85%)	14 (0.50%)	0.75	0.11	0.326	(A) Metastasis
CARD11	7p22.2	7 (0.31%)	5 (0.14%)	1.21	0.121	0.357	(A) Metastasis
SESN3	11q21	4 (0.43%)	3 (0.14%)	1.66	0.122	0.357	(A) Metastasis
XPO1	2p15	7 (0.31%)	5 (0.13%)	1.19	0.125	0.367	(A) Metastasis
SOCS1	16p13.13	14 (0.62%)	14 (0.38%)	0.72	0.127	0.369	(A) Metastasis
PDGFRA	4q12	14 (0.61%)	14 (0.38%)	0.7	0.133	0.381	(A) Metastasis
MET	7q31.2	6 (0.26%)	4 (0.11%)	1.29	0.135	0.381	(A) Metastasis
CDKN2B	9p21.3	6 (0.26%)	4 (0.11%)	1.29	0.135	0.381	(A) Metastasis
PLCG2	16q23.3	2 (0.13%)	0 (0.00%)	>10	0.137	0.384	(A) Metastasis
FANCG	9p13.3	6 (0.93%)	4 (0.38%)	1.27	0.138	0.386	(A) Metastasis
BBC3	19q13.32	2 (0.13%)	0 (0.00%)	>10	0.141	0.389	(A) Metastasis
PNRC1	6q15	3 (0.16%)	1 (0.03%)	2.38	0.141	0.389	(A) Metastasis
ABL1	9q34.12	2 (0.09%)	0 (0.00%)	>10	0.143	0.389	(A) Metastasis
AURKB	17p13.1	2 (0.09%)	0 (0.00%)	>10	0.143	0.389	(A) Metastasis
FANCC	9q22.32	2 (0.09%)	0 (0.00%)	>10	0.143	0.389	(A) Metastasis
FANCE	6p21.31	2 (0.32%)	0 (0.00%)	>10	0.143	0.389	(A) Metastasis
CBL	11q23.3	2 (0.09%)	0 (0.00%)	>10	0.145	0.39	(A) Metastasis
BCL2L1	20q11.21	15 (0.68%)	16 (0.44%)	0.64	0.145	0.39	(A) Metastasis
RBM10	Xp11.3	8 (0.38%)	6 (0.19%)	1.02	0.145	0.39	(A) Metastasis
KDR	4q12	13 (0.57%)	13 (0.35%)	0.71	0.145	0.39	(A) Metastasis
CDKN1A	6p21.2	4 (0.18%)	2 (0.05%)	1.73	0.147	0.393	(A) Metastasis
PRKDC	8q11.21	20 (3.22%)	23 (2.25%)	0.52	0.15	0.398	(A) Metastasis
RASA1	5q14.3	2 (0.10%)	0 (0.00%)	>10	0.15	0.398	(A) Metastasis
SDHA	5p15.33	23 (1.05%)	27 (0.75%)	0.48	0.151	0.398	(A) Metastasis
IRS1	2q36.3	3 (0.19%)	1 (0.04%)	2.32	0.152	0.398	(A) Metastasis
CRLF2	Xp22.33 and Yp11.2	3 (0.14%)	1 (0.03%)	2.31	0.153	0.399	(A) Metastasis
SUFU	10q24.32	3 (0.13%)	1 (0.03%)	2.31	0.154	0.4	(A) Metastasis
PTCH1	9q22.32	3 (0.13%)	1 (0.03%)	2.29	0.157	0.405	(A) Metastasis
H3F3C	12p11.21	14 (0.88%)	15 (0.56%)	0.63	0.158	0.405	(A) Metastasis
KMT5A	12q24.31	3 (0.32%)	2 (0.09%)	1.82	0.16	0.409	(A) Metastasis
ERG	21q22.2	12 (0.56%)	11 (0.34%)	0.71	0.161	0.41	(A) Metastasis
EIF4A2	3q27.3	6 (0.43%)	5 (0.20%)	1.1	0.163	0.41	(A) Metastasis
MEF2B	19p13.11	14 (0.62%)	15 (0.41%)	0.62	0.164	0.411	(A) Metastasis
BCL2	18q21.33	8 (0.36%)	7 (0.19%)	0.91	0.164	0.411	(A) Metastasis
EPHB1	3q22.2	4 (0.22%)	2 (0.07%)	1.64	0.166	0.413	(A) Metastasis
BCL6	3q27.3	11 (0.49%)	11 (0.30%)	0.72	0.167	0.413	(A) Metastasis
CD58	1p13.1	1 (1.01%)	0 (0.00%)	>10	0.173	0.423	(A) Metastasis
CRTC2	1q21.3	1 (1.01%)	0 (0.00%)	>10	0.173	0.423	(A) Metastasis
LMO3	12p12.3	1 (1.01%)	0 (0.00%)	>10	0.173	0.423	(A) Metastasis
RBL2	16q12.2	1 (1.01%)	0 (0.00%)	>10	0.173	0.423	(A) Metastasis
CYLD	16q12.1	7 (0.47%)	8 (0.25%)	0.89	0.175	0.425	(A) Metastasis
NUF2	1q23.3	9 (0.98%)	13 (0.59%)	0.71	0.176	0.428	(A) Metastasis
CHEK1	11q24.2	3 (0.14%)	1 (0.03%)	2.16	0.181	0.437	(A) Metastasis
SLFN11	17q12	2 (1.11%)	0 (0.00%)	>10	0.185	0.444	(A) Metastasis
CTCF	16q22.1	4 (0.19%)	4 (0.08%)	1.24	0.189	0.451	(A) Metastasis
JUN	1p32.1	8 (0.45%)	7 (0.25%)	0.84	0.19	0.452	(A) Metastasis
MYBL1	8q13.1	12 (2.66%)	16 (1.79%)	0.58	0.193	0.457	(A) Metastasis
TERT	5p15.33	25 (1.19%)	33 (0.92%)	0.38	0.196	0.462	(A) Metastasis
HSD3B1	1p12	7 (4.64%)	2 (1.87%)	1.31	0.201	0.469	(A) Metastasis
MUTYH	1p34.1	9 (0.40%)	9 (0.24%)	0.72	0.202	0.471	(A) Metastasis
ZRSR2	Xp22.2	4 (0.21%)	3 (0.09%)	1.29	0.204	0.473	(A) Metastasis
JAZF1	7p15.2-p15.1	2 (0.57%)	0 (0.00%)	>10	0.205	0.476	(A) Metastasis
ZBTB2	6q25.1	5 (3.94%)	1 (1.14%)	1.79	0.215	0.49	(A) Metastasis
PPP2R1A	19q13.41	28 (1.28%)	33 (1.02%)	0.34	0.216	0.49	(A) Metastasis
MSH3	5q14.1	2 (0.21%)	1 (0.05%)	2.22	0.216	0.49	(A) Metastasis
PTPRS	19p13.3	5 (0.31%)	4 (0.15%)	1.05	0.218	0.491	(A) Metastasis
TP63	3q28	8 (0.50%)	8 (0.30%)	0.73	0.218	0.491	(A) Metastasis
FLT4	5q35.3	5 (0.23%)	4 (0.11%)	1.05	0.219	0.491	(A) Metastasis
ETV1	7p21.2	5 (0.23%)	4 (0.11%)	1.05	0.22	0.491	(A) Metastasis
MAPK1	22q11.22	7 (0.33%)	7 (0.19%)	0.77	0.23	0.508	(A) Metastasis
FLCN	17p11.2	12 (0.55%)	14 (0.38%)	0.51	0.238	0.516	(A) Metastasis
NRAS	1p13.2	10 (0.44%)	17 (0.31%)	0.52	0.238	0.516	(A) Metastasis
IL7R	5p13.2	10 (0.47%)	10 (0.31%)	0.6	0.239	0.516	(A) Metastasis
CCNQ	Xq28	3 (0.33%)	3 (0.14%)	1.25	0.249	0.527	(A) Metastasis
MSI1	12q24.31	3 (0.33%)	3 (0.14%)	1.25	0.249	0.527	(A) Metastasis
SOX2	3q26.33	14 (0.62%)	17 (0.46%)	0.44	0.25	0.527	(A) Metastasis
ARFRP1	20q13.33	14 (7.22%)	7 (4.83%)	0.58	0.252	0.529	(A) Metastasis
SOX9	17q24.3	42 (1.91%)	60 (1.64%)	0.22	0.253	0.53	(A) Metastasis
RET	10q11.21	7 (0.31%)	7 (0.19%)	0.7	0.255	0.532	(A) Metastasis
EME1	17q21.33	10 (2.84%)	8 (1.89%)	0.59	0.26	0.537	(A) Metastasis
CRTC1	19p13.11	2 (0.44%)	1 (0.11%)	1.99	0.261	0.537	(A) Metastasis
CRKL	22q11.21	9 (0.40%)	10 (0.27%)	0.57	0.262	0.537	(A) Metastasis
PRKD1	14q12	4 (0.43%)	5 (0.23%)	0.92	0.263	0.537	(A) Metastasis
RARA	17q21.2	69 (3.08%)	102 (2.76%)	0.16	0.264	0.537	(A) Metastasis
EPCAM	2p21	4 (0.20%)	3 (0.10%)	1.07	0.266	0.54	(A) Metastasis
EED	11q14.2	12 (0.70%)	16 (0.52%)	0.43	0.276	0.545	(A) Metastasis
LATS2	13q12.11	3 (0.19%)	2 (0.07%)	1.32	0.276	0.545	(A) Metastasis
ZNF703	8p11.23	21 (10.82%)	12 (8.28%)	0.39	0.277	0.545	(A) Metastasis
MSI2	17q22	30 (3.25%)	61 (2.79%)	0.22	0.277	0.545	(A) Metastasis
SRSF2	17q25.1	26 (1.40%)	40 (1.17%)	0.26	0.278	0.545	(A) Metastasis
CEBPA	19q13.11	23 (1.12%)	33 (0.93%)	0.27	0.283	0.554	(A) Metastasis
SLX4	16p13.3	5 (0.38%)	6 (0.23%)	0.74	0.287	0.559	(A) Metastasis
POLE	12q24.33	4 (0.19%)	3 (0.09%)	1	0.29	0.562	(A) Metastasis
FGF10	5p12	4 (2.06%)	1 (0.69%)	1.57	0.292	0.564	(A) Metastasis
SHOC2	10q25.2	1 (0.11%)	0 (0.00%)	>10	0.297	0.566	(A) Metastasis
PIK3CG	7q22.3	3 (0.17%)	2 (0.07%)	1.24	0.298	0.566	(A) Metastasis
MAX	14q23.3	3 (0.15%)	2 (0.06%)	1.23	0.301	0.566	(A) Metastasis
SMARCE1	17q21.2	11 (2.07%)	10 (1.51%)	0.45	0.305	0.567	(A) Metastasis
PRKAR1A	17q24.2	79 (3.52%)	120 (3.25%)	0.12	0.308	0.571	(A) Metastasis
BMPR1A	10q23.2	7 (0.32%)	8 (0.22%)	0.55	0.313	0.578	(A) Metastasis
HLA-B	6p21.33	1 (0.10%)	0 (0.00%)	>10	0.316	0.579	(A) Metastasis
CDK9	9q34.11	1 (1.01%)	1 (0.21%)	2.25	0.317	0.579	(A) Metastasis
RHPN2	19q13.11	1 (1.01%)	1 (0.21%)	2.25	0.317	0.579	(A) Metastasis
GATA2	3q21.3	3 (0.14%)	2 (0.06%)	1.17	0.319	0.579	(A) Metastasis
KAT6A	8p11.21	32 (6.13%)	29 (5.28%)	0.21	0.32	0.579	(A) Metastasis
BIRC3	11q22.2	9 (0.64%)	12 (0.48%)	0.42	0.323	0.579	(A) Metastasis
EPHA5	4q13.1-q13.2	6 (0.32%)	7 (0.22%)	0.58	0.324	0.579	(A) Metastasis
TRIM37	17q22	12 (3.41%)	11 (2.59%)	0.39	0.324	0.579	(A) Metastasis
MAP2K1	15q22.31	2 (0.09%)	1 (0.03%)	1.7	0.324	0.579	(A) Metastasis
FANCM	14q21.2	4 (0.77%)	2 (0.37%)	1.06	0.325	0.579	(A) Metastasis
FOXA1	14q21.1	45 (2.31%)	64 (2.08%)	0.15	0.326	0.579	(A) Metastasis
KLHL6	3q27.1	2 (1.03%)	0 (0.00%)	>10	0.329	0.583	(A) Metastasis
POLD1	19q13.33	18 (0.94%)	24 (0.79%)	0.26	0.333	0.587	(A) Metastasis
GID4	17p11.2|17p11.2	2 (1.04%)	0 (0.00%)	>10	0.333	0.587	(A) Metastasis
PRF1	10q22.1	1 (0.22%)	0 (0.00%)	>10	0.335	0.587	(A) Metastasis
SETBP1	18q12.3	1 (0.22%)	0 (0.00%)	>10	0.335	0.587	(A) Metastasis
AMER1	Xq11.2	2 (0.11%)	1 (0.04%)	1.64	0.338	0.591	(A) Metastasis
SQSTM1	5q35.3	1 (1.09%)	1 (0.25%)	2.12	0.34	0.593	(A) Metastasis
CSDE1	1p13.2	3 (0.33%)	4 (0.18%)	0.83	0.345	0.598	(A) Metastasis
BABAM1	19p13.11	12 (0.94%)	20 (0.77%)	0.3	0.346	0.598	(A) Metastasis
CDK12	17q12	210 (9.63%)	301 (9.28%)	0.05	0.349	0.602	(A) Metastasis
INPPL1	11q13.4	18 (1.95%)	37 (1.69%)	0.21	0.356	0.607	(A) Metastasis
PHF6	Xq26.2	1 (0.16%)	0 (0.00%)	>10	0.358	0.607	(A) Metastasis
INHA	2q35	1 (0.07%)	0 (0.00%)	>10	0.358	0.607	(A) Metastasis
NFE2L2	2q31.2	4 (0.18%)	4 (0.11%)	0.7	0.36	0.609	(A) Metastasis
PIK3CB	3q22.3	7 (0.39%)	8 (0.29%)	0.45	0.362	0.61	(A) Metastasis
PMS1	2q32.2	1 (0.05%)	0 (0.00%)	>10	0.366	0.611	(A) Metastasis
ALOX12B	17p13.1	1 (0.05%)	0 (0.00%)	>10	0.367	0.611	(A) Metastasis
RNF43	17q22	86 (3.94%)	121 (3.73%)	0.08	0.369	0.613	(A) Metastasis
MALT1	18q21.32	3 (0.21%)	3 (0.12%)	0.84	0.37	0.613	(A) Metastasis
RAD51D	17q12	18 (0.83%)	23 (0.71%)	0.22	0.371	0.613	(A) Metastasis
CDKN1B	12p13.1	31 (1.36%)	69 (1.24%)	0.13	0.372	0.613	(A) Metastasis
FAS	10q23.31	1 (0.17%)	0 (0.00%)	>10	0.375	0.613	(A) Metastasis
SDHD	11q23.1	1 (0.05%)	0 (0.00%)	>10	0.376	0.613	(A) Metastasis
RYBP	3p13	1 (0.06%)	0 (0.00%)	>10	0.376	0.613	(A) Metastasis
LMO1	11p15.4	1 (0.05%)	0 (0.00%)	>10	0.376	0.613	(A) Metastasis
TET2	4q24	1 (0.04%)	0 (0.00%)	>10	0.378	0.613	(A) Metastasis
BRIP1	17q23.2	131 (5.84%)	312 (5.63%)	0.05	0.38	0.613	(A) Metastasis
CDH4	20q13.33	5 (1.42%)	4 (0.94%)	0.59	0.387	0.613	(A) Metastasis
CUL3	2q36.2	1 (0.06%)	0 (0.00%)	>10	0.388	0.613	(A) Metastasis
VHL	3p25.3	9 (0.40%)	12 (0.32%)	0.31	0.392	0.619	(A) Metastasis
BTK	Xq22.1	1 (0.05%)	0 (0.00%)	>10	0.394	0.62	(A) Metastasis
CDK4	12q14.1	27 (1.18%)	40 (1.08%)	0.14	0.394	0.62	(A) Metastasis
CHD4	12p13.31	5 (3.94%)	2 (2.27%)	0.79	0.397	0.623	(A) Metastasis
TBX3	12q24.21	10 (0.56%)	22 (0.47%)	0.24	0.398	0.623	(A) Metastasis
MED12	Xq13.1	1 (0.05%)	0 (0.00%)	>10	0.402	0.625	(A) Metastasis
MDC1	6p21.33	3 (0.19%)	3 (0.11%)	0.73	0.405	0.625	(A) Metastasis
PAX5	9p13.2	5 (0.22%)	6 (0.16%)	0.46	0.406	0.625	(A) Metastasis
PIK3C2G	12p12.3	10 (0.56%)	13 (0.47%)	0.26	0.407	0.625	(A) Metastasis
CDK6	7q21.2	16 (0.70%)	23 (0.62%)	0.18	0.407	0.625	(A) Metastasis
GAB2	11q14.1	14 (7.78%)	16 (6.72%)	0.21	0.409	0.625	(A) Metastasis
CSF3R	1p34.3	4 (0.21%)	5 (0.15%)	0.52	0.412	0.625	(A) Metastasis
JAK3	19p13.11	14 (0.61%)	20 (0.54%)	0.19	0.415	0.626	(A) Metastasis
MYD88	3p22.2	3 (0.13%)	3 (0.08%)	0.7	0.415	0.626	(A) Metastasis
PRKCI	3q26.2	12 (0.79%)	22 (0.69%)	0.19	0.418	0.63	(A) Metastasis
BRD4	19p13.12	18 (0.82%)	27 (0.74%)	0.15	0.421	0.632	(A) Metastasis
CBFB	16q22.1	4 (0.19%)	7 (0.14%)	0.43	0.423	0.632	(A) Metastasis
ID4	6p22.3	2 (0.57%)	1 (0.24%)	1.27	0.431	0.633	(A) Metastasis
CMTR2	16q22.2	1 (0.56%)	0 (0.00%)	>10	0.431	0.633	(A) Metastasis
KLF5	13q22.1	1 (0.56%)	0 (0.00%)	>10	0.431	0.633	(A) Metastasis
SERPINB3	18q21.33	1 (0.56%)	0 (0.00%)	>10	0.431	0.633	(A) Metastasis
SERPINB4	18q21.33	1 (0.56%)	0 (0.00%)	>10	0.431	0.633	(A) Metastasis
RAF1	3p25.2	10 (0.44%)	14 (0.38%)	0.22	0.431	0.633	(A) Metastasis
NTHL1	16p13.3	6 (0.47%)	10 (0.38%)	0.3	0.435	0.634	(A) Metastasis
EXT1	8q24.11	15 (3.33%)	27 (3.01%)	0.14	0.436	0.634	(A) Metastasis
PIK3C3	18q12.3	5 (0.28%)	6 (0.22%)	0.39	0.437	0.634	(A) Metastasis
FUS	16p11.2	2 (0.45%)	2 (0.24%)	0.89	0.438	0.634	(A) Metastasis
SMO	7q32.1	8 (0.35%)	11 (0.30%)	0.25	0.441	0.637	(A) Metastasis
TENT5C	1p12	6 (0.27%)	8 (0.22%)	0.31	0.445	0.639	(A) Metastasis
POT1	7q31.33	1 (0.19%)	0 (0.00%)	>10	0.446	0.639	(A) Metastasis
MAP2K4	17p12	2 (0.09%)	3 (0.05%)	0.7	0.453	0.639	(A) Metastasis
IGF1R	15q26.3	49 (2.15%)	77 (2.07%)	0.05	0.454	0.639	(A) Metastasis
ERCC1	19q13.32	1 (0.28%)	0 (0.00%)	>10	0.454	0.639	(A) Metastasis
MUS81	11q13.1	1 (0.28%)	0 (0.00%)	>10	0.454	0.639	(A) Metastasis
OGG1	3p25.3	1 (0.28%)	0 (0.00%)	>10	0.454	0.639	(A) Metastasis
RELA	11q13.1	1 (0.28%)	0 (0.00%)	>10	0.454	0.639	(A) Metastasis
RHOH	4p14	1 (0.28%)	0 (0.00%)	>10	0.454	0.639	(A) Metastasis
RINT1	7q22.3	1 (0.28%)	0 (0.00%)	>10	0.454	0.639	(A) Metastasis
TRAF3	14q32.32	1 (0.28%)	0 (0.00%)	>10	0.454	0.639	(A) Metastasis
CCND2	12p13.32	26 (1.14%)	40 (1.08%)	0.08	0.455	0.639	(A) Metastasis
ARID2	12q12	9 (0.41%)	20 (0.36%)	0.16	0.458	0.639	(A) Metastasis
NT5C2	10q24.32-q24.33	1 (0.27%)	0 (0.00%)	>10	0.459	0.639	(A) Metastasis
FGF23	12p13.32	7 (3.61%)	4 (2.78%)	0.38	0.46	0.639	(A) Metastasis
FGF6	12p13.32	7 (3.61%)	4 (2.78%)	0.38	0.46	0.639	(A) Metastasis
REL	2p16.1	4 (0.18%)	5 (0.14%)	0.4	0.462	0.639	(A) Metastasis
SH2B3	12q24.12	2 (0.10%)	2 (0.06%)	0.8	0.463	0.64	(A) Metastasis
H3F3B	17q25.1	30 (1.70%)	48 (1.63%)	0.06	0.466	0.642	(A) Metastasis
GNA11	19p13.3	4 (0.18%)	5 (0.13%)	0.38	0.468	0.643	(A) Metastasis
CALR	19p13.13	7 (0.39%)	10 (0.34%)	0.22	0.469	0.644	(A) Metastasis
RRAS	19q13.33	14 (1.52%)	31 (1.42%)	0.1	0.472	0.646	(A) Metastasis
TMPRSS2	21q22.3	9 (0.42%)	12 (0.37%)	0.17	0.476	0.647	(A) Metastasis
VEGFA	6p21.1	13 (0.66%)	19 (0.61%)	0.11	0.48	0.647	(A) Metastasis
DICER1	14q32.13	2 (0.09%)	2 (0.05%)	0.74	0.48	0.647	(A) Metastasis
ARID5B	10q21.2	15 (0.94%)	40 (0.89%)	0.08	0.481	0.647	(A) Metastasis
PMAIP1	18q21.32	2 (0.13%)	2 (0.08%)	0.73	0.482	0.647	(A) Metastasis
LZTR1	22q11.21|22q11.1-q11.2	1 (0.32%)	0 (0.00%)	>10	0.486	0.647	(A) Metastasis
FANCL	2p16.1	1 (0.18%)	0 (0.00%)	>10	0.49	0.647	(A) Metastasis
XRCC3	14q32.33	1 (0.19%)	0 (0.00%)	>10	0.49	0.647	(A) Metastasis
CTNNB1	3p22.1	2 (0.09%)	2 (0.05%)	0.71	0.49	0.647	(A) Metastasis
GNAQ	9q21.2	2 (0.09%)	2 (0.05%)	0.7	0.49	0.647	(A) Metastasis
MSH2	2p21-p16.3	2 (0.09%)	2 (0.05%)	0.7	0.49	0.647	(A) Metastasis
PTPN11	12q24.13	2 (0.09%)	2 (0.05%)	0.7	0.49	0.647	(A) Metastasis
MYOD1	11p15.1	8 (0.50%)	12 (0.45%)	0.15	0.495	0.647	(A) Metastasis
KRAS	12p12.1	37 (1.62%)	89 (1.60%)	0.02	0.507	0.656	(A) Metastasis
EGFR	7p11.2	37 (1.62%)	89 (1.60%)	0.02	0.507	0.656	(A) Metastasis
ERBB2	17q12	321 (14.07%)	782 (14.07%)	0	0.51	0.656	(A) Metastasis
TERC	3q26.2	3 (1.25%)	5 (1.01%)	0.31	0.515	0.658	(A) Metastasis
GLI1	12q13.3	4 (0.20%)	6 (0.17%)	0.23	0.518	0.658	(A) Metastasis
HGF	7q21.11	7 (0.39%)	10 (0.36%)	0.13	0.519	0.658	(A) Metastasis
MRE11	11q21	6 (0.28%)	8 (0.25%)	0.16	0.52	0.658	(A) Metastasis
RAD51	15q15.1	2 (0.09%)	2 (0.06%)	0.57	0.528	0.662	(A) Metastasis
EPHA3	3p11.1	4 (0.21%)	6 (0.18%)	0.21	0.53	0.662	(A) Metastasis
FLT1	13q12.3	3 (0.13%)	4 (0.11%)	0.31	0.531	0.662	(A) Metastasis
RHBDF2	17q25.1	4 (1.14%)	4 (0.94%)	0.27	0.532	0.662	(A) Metastasis
ARAF	Xp11.3	6 (0.26%)	9 (0.24%)	0.12	0.534	0.662	(A) Metastasis
UPF1	19p13.11	5 (0.54%)	11 (0.50%)	0.11	0.539	0.662	(A) Metastasis
ERCC5	13q33.1	5 (0.24%)	8 (0.23%)	0.12	0.548	0.663	(A) Metastasis
CUX1	7q22.1	1 (0.22%)	1 (0.11%)	0.99	0.558	0.669	(A) Metastasis
BTG2	1q32.1	1 (4.17%)	0 (0.00%)	>10	0.558	0.669	(A) Metastasis
SGK1	6q23.2	1 (4.17%)	0 (0.00%)	>10	0.558	0.669	(A) Metastasis
VTCN1	1p13.1-p12	8 (0.50%)	13 (0.49%)	0.03	0.562	0.671	(A) Metastasis
ABRAXAS1	4q21.23	3 (0.14%)	4 (0.13%)	0.19	0.572	0.672	(A) Metastasis
TCF7L2	10q25.2-q25.3	2 (0.11%)	3 (0.09%)	0.29	0.576	0.674	(A) Metastasis
STAT4	2q32.2-q32.3	1 (0.59%)	0 (0.00%)	>10	0.576	0.674	(A) Metastasis
PIK3R3	1p34.1	5 (0.31%)	8 (0.30%)	0.05	0.577	0.674	(A) Metastasis
ALB	4q13.3	2 (1.11%)	2 (0.84%)	0.4	0.578	0.674	(A) Metastasis
SPTA1	1q23.1	9 (7.09%)	6 (6.82%)	0.06	0.583	0.675	(A) Metastasis
IRF2	4q35.1	1 (0.66%)	0 (0.00%)	>10	0.585	0.675	(A) Metastasis
BTG1	12q21.33	1 (0.52%)	0 (0.00%)	>10	0.585	0.675	(A) Metastasis
CUL4A	13q34	1 (0.52%)	0 (0.00%)	>10	0.585	0.675	(A) Metastasis
PARP2	14q11.2	1 (0.52%)	0 (0.00%)	>10	0.585	0.675	(A) Metastasis
MAP3K1	5q11.2	3 (0.13%)	7 (0.13%)	0.08	0.586	0.675	(A) Metastasis
HSP90AA1	14q32.31	1 (0.79%)	0 (0.00%)	>10	0.588	0.675	(A) Metastasis
CENPA	2p23.3	1 (0.07%)	1 (0.04%)	0.84	0.588	0.675	(A) Metastasis
SLIT2	4p15.31	1 (0.79%)	0 (0.00%)	>10	0.591	0.675	(A) Metastasis
MKNK1	1p33	1 (0.67%)	0 (0.00%)	>10	0.601	0.679	(A) Metastasis
B2M	15q21.1	2 (0.10%)	3 (0.08%)	0.21	0.602	0.679	(A) Metastasis
PHOX2B	4p13	2 (0.10%)	3 (0.08%)	0.21	0.602	0.679	(A) Metastasis
HLA-A	6p22.1	1 (0.06%)	1 (0.04%)	0.74	0.608	0.68	(A) Metastasis
PIK3CD	1p36.22	1 (0.06%)	1 (0.04%)	0.73	0.61	0.68	(A) Metastasis
SHQ1	3p13	1 (0.06%)	1 (0.04%)	0.73	0.61	0.68	(A) Metastasis
PDCD1	2q37.3	1 (0.06%)	1 (0.04%)	0.72	0.613	0.68	(A) Metastasis
DNMT3A	2p23.3	1 (0.04%)	1 (0.03%)	0.72	0.613	0.68	(A) Metastasis
PRSS8	16p11.2	2 (1.18%)	1 (0.80%)	0.56	0.614	0.68	(A) Metastasis
NTRK2	9q21.33	1 (0.04%)	1 (0.03%)	0.71	0.616	0.68	(A) Metastasis
MTOR	1p36.22	1 (0.04%)	1 (0.03%)	0.7	0.616	0.68	(A) Metastasis
ETV5	3q27.2	1 (0.16%)	1 (0.10%)	0.68	0.621	0.685	(A) Metastasis
MSH6	2p16.3	2 (0.09%)	3 (0.08%)	0.12	0.628	0.687	(A) Metastasis
SPEN	1p36.21-p36.13	1 (0.06%)	1 (0.04%)	0.64	0.628	0.687	(A) Metastasis
SMAD3	15q22.33	2 (0.12%)	3 (0.11%)	0.09	0.638	0.696	(A) Metastasis
CIC	19q13.2	2 (0.09%)	3 (0.09%)	0	0.662	0.71	(A) Metastasis
TOP2A	17q21.2	3 (2.36%)	2 (2.27%)	0.06	0.668	0.71	(A) Metastasis
UIMC1	5q35.2	1 (0.27%)	1 (0.22%)	0.28	0.699	0.727	(A) Metastasis
MCM8	20p12.3	1 (0.28%)	1 (0.24%)	0.27	0.702	0.727	(A) Metastasis
MTA1	14q32.33	1 (0.28%)	1 (0.24%)	0.27	0.702	0.727	(A) Metastasis
XRCC1	19q13.31	1 (0.28%)	1 (0.24%)	0.27	0.702	0.727	(A) Metastasis
FANCI	15q26.1	1 (0.18%)	1 (0.18%)	0.01	0.748	0.761	(A) Metastasis
